# Supplementary material for: Notch Signaling Regulates Mouse Perivascular Adipose Tissue Function via Mitochondrial Pathways
Source: Genes (Basel). 2023 Oct 20;14(10):1964. doi: 10.3390/genes14101964 (PMC10606454; doi:10.3390/genes14101964)
Supplement: Supplementary file 1 [file genes-14-01964-s001.zip]

Archive with 1 entries (1 files):
- genes-2624466-supplementary.pdf
